# Supplementary material for: 1H NMR-Based Metabolite Profiling of Planktonic and Biofilm Cells in Acinetobacter baumannii 1656-2
Source: PLoS One. 2013 Mar 6;8(3):e57730. doi: 10.1371/journal.pone.0057730 (PMC3590295; doi:10.1371/journal.pone.0057730)
Supplement: Table S1 — The binning table of 0.70 to 9.50 ppm region. The region corresponding to water and TSP regions were excluded, and the remaining spectral regions were divided into 0.001 ppm bins. (XLS) [file pone.0057730.s003.xls]

## Sheet: Supplementary table
File	Class	[9.50000-9.49900]	[9.49900-9.49800]	[9.49800-9.49700]	[9.49700-9.49600]	[9.49600-9.49500]	[9.49500-9.49400]	[9.49400-9.49300]	[9.49300-9.49200]	[9.49200-9.49100]	[9.49100-9.49000]	[9.49000-9.48900]	[9.48900-9.48800]	[9.48800-9.48700]	[9.48700-9.48600]	[9.48600-9.48500]	[9.48500-9.48400]	[9.48400-9.48300]	[9.48300-9.48200]	[9.48200-9.48100]	[9.48100-9.48000]	[9.48000-9.47900]	[9.47900-9.47800]	[9.47800-9.47700]	[9.47700-9.47600]	[9.47600-9.47500]	[9.47500-9.47400]	[9.47400-9.47300]	[9.47300-9.47200]	[9.47200-9.47100]	[9.47100-9.47000]	[9.47000-9.46900]	[9.46900-9.46800]	[9.46800-9.46700]	[9.46700-9.46600]	[9.46600-9.46500]	[9.46500-9.46400]	[9.46400-9.46300]	[9.46300-9.46200]	[9.46200-9.46100]	[9.46100-9.46000]	[9.46000-9.45900]	[9.45900-9.45800]	[9.45800-9.45700]	[9.45700-9.45600]	[9.45600-9.45500]	[9.45500-9.45400]	[9.45400-9.45300]	[9.45300-9.45200]
BMI_01_noesy1d_091217.cnx	BMI	-0.00013402	-0.00023998	-0.00021053	-0.00015645	-0.0001754	-0.00021806	-0.00024008	-0.00019957	-4.47e-06	0.00017192	0.00012547	3.47e-05	4.4623e-05	7.8212e-05	8.2136e-05	6.7394e-05	4.5725e-05	8.7341e-05	0.00011891	5.2289e-05	-5.6818e-05	-0.00017203	-0.00020143	-9.9173e-05	2.1693e-05	3.4873e-05	1.8082e-05	-3.6573e-05	-5.465e-05	-3.9963e-05	-9.2778e-05	-0.00017791	-5.2769e-05	0.0001604	0.00018892	0.0001248	9.874e-05	0.00019305	0.0002015	8.8436e-05	9.0881e-05	0.00021616	0.00021891	0.0001936	0.00021087	0.00017546	0.00011076	6.3286e-05
BMI_02_noesy1d_091217.cnx	BMI	3.3976e-05	8.5697e-05	7.5072e-05	0.00011676	0.00019437	0.00020466	8.4476e-05	-4.1874e-05	-5.6062e-05	-7.1263e-05	-4.9891e-05	1.3313e-05	3.4108e-05	7.84e-06	2.667e-06	4.3336e-05	3.8624e-05	-4.6831e-05	-3e-06	1.98e-05	-1.9258e-05	-3.88e-06	-9.98e-08	4.0815e-05	2.3822e-05	1.4047e-05	-1.1299e-05	-6.0602e-05	-5.9852e-05	-1.5357e-05	-5.664e-05	-3.8e-06	7.0982e-05	1.2085e-05	2.9466e-05	8.1451e-05	1.2306e-05	-8.741e-05	-0.00012446	-0.00011018	-9.1252e-05	-5.9057e-05	-9.73e-06	-2.9562e-05	-0.00011086	-0.00013833	-0.00019333	-0.00018489
BMI_03_noesy1d_091217.cnx	BMI	0.00012587	1.492e-05	-3.4793e-05	-8.0729e-05	-0.0001494	-0.00015353	-9.4656e-05	-0.00011568	-9.2367e-05	-1.8e-06	-3.2632e-05	-0.00014573	-0.00026023	-0.00025424	-0.000201	-0.00017362	-0.00017432	-0.00028286	-0.00027194	-0.00020876	-0.00016838	-0.00016422	-0.00016767	-0.00014134	-0.00018958	-0.00022435	-0.00016939	-2.1253e-05	9.6762e-05	0.0001441	0.00014511	7.0545e-05	-9.4978e-05	-0.00024607	-0.00029912	-0.00024466	-0.00013113	-0.00010706	-0.00014087	-0.00010379	-1.1239e-05	9.9552e-05	0.00013894	4.34e-07	-0.00013079	-0.00022112	-0.00026898	-0.00024242
BMI_04_noesy1d_091217.cnx	BMI	7.7574e-05	-1.7866e-05	-6.3587e-05	-3.5125e-05	-4.96e-07	-1.511e-05	-3.0513e-05	4.178e-05	0.00010318	0.00011999	9.1533e-05	4.3758e-05	4.3517e-05	5.4374e-05	8.6772e-05	0.00010459	0.00010548	8.5863e-05	6.183e-05	3.0202e-05	7.21e-06	8.38e-06	-2.9823e-05	-8.3064e-05	-6.3779e-05	-4.8095e-05	-7.7314e-05	-4.8992e-05	1.9896e-05	6.2e-05	8.8449e-05	9.9465e-05	0.0001155	0.00016935	0.00016941	0.00010609	6.3007e-05	7.8303e-05	2.1608e-05	-4.6588e-05	-4.9422e-05	-7.1065e-05	-8.2017e-05	-5.6705e-05	-3.0815e-05	-2.048e-05	-5.0067e-05	-0.0001039
BMI_05_noesy1d_091217.cnx	BMI	-0.00011049	-0.00016969	-0.00018083	-0.0001505	-0.00014674	-8.623e-05	3.521e-06	-1.346e-05	-4.1437e-05	-5.1591e-05	-1.6944e-05	-1.1444e-05	-6.9129e-05	-3.0661e-05	4.9397e-05	4.2688e-05	5.583e-05	6.6739e-05	3.9048e-05	-1.8533e-05	-2.7216e-05	1.9138e-05	5.7668e-05	7.6867e-05	0.00010775	9.0605e-05	4.7039e-05	7.9457e-05	0.00013378	0.00015467	0.00014715	0.00010068	0.00014372	0.00020516	0.00020472	0.00011669	2.2416e-05	-1.6595e-05	1.1766e-05	-1.4726e-05	-0.00010665	-0.00013097	-0.00010172	-6.2184e-05	1.4362e-05	-5.46e-06	-6.321e-05	-2.5711e-05
BMI_06_noesy1d_091217.cnx	BMI	1.7983e-05	2.58e-06	-5.0316e-05	-0.00010788	-0.0001191	-8.0068e-05	-4.4063e-05	1.6229e-05	0.0001255	0.00016053	0.00012277	0.00014617	0.00018666	0.00019319	0.00017665	0.00012868	7.7081e-05	-3.1248e-05	-5.633e-05	-1.8982e-05	3.5988e-05	7.5937e-05	1.4632e-05	-5.4948e-05	-4.5547e-05	5.0486e-05	0.0001278	0.00016202	0.00014816	0.00013367	0.00010573	6.0388e-05	-1.9057e-05	-5.5157e-05	1.6136e-05	6.149e-05	7.9257e-05	7.6047e-05	7.0337e-05	9.5646e-05	0.00015253	0.00013139	0.00014427	0.00018933	0.00030155	0.00034793	0.00027072	0.0002017
BMI_07_noesy1d_091217.cnx	BMI	7.5386e-05	0.00011906	0.00021998	0.00029337	0.00030252	0.00025617	0.00019076	0.00014042	8.7006e-05	1.9833e-05	2.17e-06	7.64e-06	-7.8695e-05	-0.00016541	-0.00019507	-0.00015282	-0.0001071	-0.00010062	-0.00010621	-0.00015886	-0.00016328	-0.0001236	-0.00012514	-0.00011424	-9.0517e-05	-7.7273e-05	-3.6238e-05	-1.1081e-05	8.629e-06	2.1822e-05	5.1949e-05	9.1296e-05	9.3526e-05	3.6622e-05	-4.3058e-05	-0.00010854	-0.00010796	-0.00010232	-7.4241e-05	-2.7925e-05	2.8362e-05	6.0562e-05	4.5047e-05	-3.097e-05	-7.1768e-05	-7.2248e-05	-0.00011311	-9.4703e-05
BMI_08_noesy1d_091217.cnx	BMI	-0.0001617	-0.00011603	-9.3089e-05	-5.4165e-05	-2.63e-06	1.4463e-05	-3.7805e-05	-7.96e-06	0.00010087	0.00011634	4.8035e-05	9.7066e-05	0.00014141	6.7675e-05	-1.2468e-05	7.18e-06	0.00011969	0.00023156	0.0002533	0.00021248	0.00017699	0.00013246	9.7769e-05	0.00010392	0.00011533	6.211e-05	2.8e-06	5.22e-06	-1.33e-06	-6.3314e-05	-0.00015536	-0.00019513	-0.00012294	-3.0076e-05	6.0825e-05	8.0702e-05	3.8222e-05	-5.3025e-05	-0.00012201	-0.00014182	-4.0508e-05	2.5753e-05	4.3809e-05	0.00012177	0.00018557	0.00022814	0.0001848	2.9275e-05
BMI_09_noesy1d_091217.cnx	BMI	-4.2298e-05	-2.8186e-05	-6.6025e-05	-9.7967e-05	-9.4774e-05	-6.7794e-05	-7.8984e-05	-6.8982e-05	-4.4789e-05	-7.5408e-05	-5.7429e-05	-1.0774e-05	4.73e-06	3.4778e-05	1.8419e-05	4.1676e-05	0.00010297	0.00012629	0.00014239	0.00011693	7.5011e-05	5.7601e-05	4.5623e-05	3.731e-05	3.3755e-05	2.4522e-05	2.9761e-05	3.6255e-05	7.8888e-05	0.00012227	0.00012751	9.9379e-05	5.9607e-05	3.0014e-05	-3.042e-05	-5.7468e-05	-2.4278e-05	3.2108e-05	6.1251e-05	2.4519e-05	-2.641e-05	-3.4616e-05	-7.2882e-05	-0.00013301	-0.00012463	-3.125e-05	3.8671e-05	4.6883e-05
BMI_10_noesy1d_091217.cnx	BMI	9.3236e-05	0.00010977	9.6518e-05	7.9764e-05	9.796e-05	0.00013503	0.00014587	0.00013754	0.00012572	0.00013445	0.00012696	9.213e-05	5.6148e-05	4.048e-05	7.0055e-05	9.3167e-05	8.7569e-05	6.0363e-05	2.6155e-05	4.34e-06	-2.9818e-05	-5.3893e-05	-2.2545e-05	3.1222e-05	5.2979e-05	4.7895e-05	4.5435e-05	5.5933e-05	4.9834e-05	5.1655e-05	7.4211e-05	7.0561e-05	5.6607e-05	5.3002e-05	5.212e-05	5.0604e-05	6.324e-05	0.00011578	0.00014143	0.00014805	0.00011199	6.355e-05	4.0034e-05	3.7206e-05	5.1233e-05	5.2077e-05	3.7974e-05	2.5809e-05
BMI_11_noesy1d_091217.cnx	BMI	-8.8944e-05	-6.0371e-05	-3.2047e-05	-3.0678e-05	-3.5317e-05	7.71e-07	-4.5831e-05	-8.7145e-05	-1.4795e-05	4.1298e-05	1.9169e-05	-3.7411e-05	-4.1435e-05	-8.795e-06	-2.8184e-05	-9.2902e-05	-0.00010058	-7.2043e-05	-4.92e-07	8.0253e-05	6.1315e-05	4.9947e-05	3.6199e-05	-1.9376e-05	-2.9e-05	-1.0421e-05	-7.02e-06	-2.6004e-05	-2.9384e-05	3.4211e-05	9.2843e-05	0.00010786	8.8805e-05	2.13e-05	-4.4775e-05	-7.6408e-05	-0.00012575	-9.1474e-05	-8.387e-06	3.8098e-05	3.2583e-05	-1.1379e-05	2.43e-06	4.47e-05	5.3468e-05	3.3423e-05	-1.0937e-05	-1.7121e-05
BMII_01_noesy1d_091217.cnx	BMII	-0.00012451	-0.00010371	-7.7699e-05	-8.6848e-05	-4.9295e-05	-1.3243e-05	-2.775e-05	2.75e-06	4.0229e-05	1.7224e-05	-4.5553e-05	-4.8205e-05	-2.1129e-05	-1.4139e-05	-9.85e-07	-3.0643e-05	-8.488e-05	-9.2094e-05	-4.2548e-05	-1.067e-06	-2.11e-06	4.4367e-05	0.00015778	0.00016711	9.4293e-05	2.6779e-05	-1.9725e-05	6.29e-06	4.0112e-05	8.4549e-05	0.00014627	0.00018852	0.00020099	0.00018689	0.00013481	1.2544e-05	-4.7856e-05	6.88e-06	3.4916e-05	5.3571e-05	0.00011083	0.00013511	9.7726e-05	7.3041e-05	6.7079e-05	4.7983e-05	9.41e-05	0.00012125
BMII_02_noesy1d_091217.cnx	BMII	6.3905e-05	0.00018219	0.00019766	0.00014887	4.3375e-05	-2.7439e-05	-4.8267e-05	4.37e-06	0.00015135	0.00019134	0.00011607	8.1466e-05	0.00011432	0.00010519	4.2532e-05	-1.1336e-05	-1.44e-05	-6.9181e-05	-0.00012477	-0.00010552	-3.726e-05	3.853e-05	4.5336e-05	-2.24e-06	1.5498e-05	9.9061e-05	0.00015902	0.00013358	3.9252e-05	2.91e-06	4.3153e-05	2.4575e-05	-1.8075e-05	-8.1689e-05	-9.7725e-05	-7.5105e-05	-9.5167e-05	-5.4833e-05	-4.0089e-05	-9.0917e-05	-7.8986e-05	-6.173e-06	1.0572e-05	1.0549e-05	-6.48e-06	-9.4664e-05	-0.00018424	-0.00018415
BMII_03_noesy1d_091217.cnx	BMII	0.00012768	0.00014399	0.00016207	0.00012557	0.00011226	0.00013141	0.00010808	8.7853e-05	0.00014546	0.00021315	0.00012415	4.3718e-05	4.275e-05	4.5335e-05	3.7142e-05	7.1665e-05	0.00013301	0.00011184	5.6413e-05	4.3282e-05	2.6284e-05	-8.8e-06	1.0679e-05	7.4247e-05	6.8161e-05	-4.1033e-05	-4.6402e-05	-1.1285e-05	2.1033e-05	4.5679e-05	7.3665e-05	3.9009e-05	-3.6813e-05	-9.917e-05	-9.9806e-05	-5.8357e-05	-5.01e-06	-5.8428e-05	-7.3124e-05	-9.05e-06	2.4409e-05	4.2804e-05	3.2363e-05	-6.43e-06	4.5148e-05	0.00013745	0.00022256	0.00027964
BMII_04_noesy1d_091217.cnx	BMII	-2.5954e-05	-5.8451e-05	-4.2906e-05	8.17e-06	4.3982e-05	1.4329e-05	4.21e-05	8.3543e-05	8.0575e-05	8.4269e-05	7.5414e-05	0.00011054	0.00011661	9.1445e-05	0.00010187	0.00011183	0.00011288	0.00010816	4.8626e-05	9.13e-06	-2.15e-06	9.82e-06	3.4742e-05	2.7768e-05	-4.64e-06	-1.7925e-05	-8.1736e-05	-9.5054e-05	-7.9824e-05	-9.8178e-05	-8.7096e-05	-1.8806e-05	4.7027e-05	5.8779e-05	5.6279e-05	6.0053e-05	2.9642e-05	-7.98e-06	-4.2926e-05	2.3389e-05	7.0878e-05	3.3588e-05	-1.1101e-05	1.3489e-05	5.59e-06	2.8928e-05	8.0597e-05	8.3418e-05
BMII_05_noesy1d_091217.cnx	BMII	0.00020088	0.00017252	0.00018042	0.00015897	0.0001405	0.00021088	0.0002699	0.00025438	0.00016807	7.5272e-05	-1.03e-06	4.3328e-05	0.00014053	0.00016149	0.0001235	0.00010315	-2.0057e-05	-0.00017999	-0.00017812	-0.00011396	-4.4197e-05	2.6199e-05	9.4461e-05	9.8984e-05	0.00010562	0.00011099	9.5196e-05	7.1551e-05	6.7538e-05	4.2305e-05	4.3307e-05	8.4874e-05	4.8476e-05	1.4501e-05	3.7517e-05	7.6096e-05	6.6614e-05	8.6167e-05	9.0052e-05	0.00010009	0.00015391	0.00020285	0.00017573	0.00012723	0.00015018	0.0001037	0.00010284	0.0001286
BMII_06_noesy1d_091217.cnx	BMII	8.5328e-05	8.96e-06	-0.0001263	-0.00017896	-0.0001197	-7.0079e-05	-1.3222e-05	3.339e-05	1.226e-05	-5.3441e-05	-9.416e-05	-4.6513e-05	5.7803e-05	6.338e-06	-7.7727e-05	-6.9436e-05	-3.9457e-05	-6.2019e-05	-8.8515e-05	-5.6313e-05	-4.4637e-05	-2.4387e-05	-7.2635e-05	-7.8785e-05	4.7038e-05	7.1173e-05	3.4719e-05	-2.1921e-05	-0.00011595	-0.00019474	-0.00022074	-0.00021092	-0.00016316	-0.00013278	-7.0792e-05	4.9172e-05	5.8194e-05	-8.94e-06	-3.774e-05	-4.31e-06	6.6707e-05	0.00019646	0.00018129	7.1561e-05	3.553e-05	1.0734e-05	-6.3502e-05	-0.00013122
BMII_07_noesy1d_091217.cnx	BMII	-0.00015059	-0.00017581	-0.00020505	-0.00024265	-0.00024231	-0.0002444	-0.00028168	-0.00018526	-7.2842e-05	-0.00011198	-0.00015253	-0.0001778	-0.00011546	8.63e-06	5.3989e-05	4.232e-05	-2.5021e-05	-0.00010532	-8.3665e-05	-8.7027e-05	-9.0024e-05	-0.00014682	-0.00019298	-0.00020686	-0.00013601	-5.6003e-05	4.5489e-05	0.0001233	0.00014352	0.00011262	-5.9945e-05	-0.00016437	-0.00014588	-8.9147e-05	-7.0712e-05	-0.0001598	-0.00026127	-0.00021923	-0.00010239	-6.8633e-05	-0.00011333	-0.00015324	-0.00013976	-0.00014466	-0.00014849	-0.00023407	-0.00027786	-0.00030492
BMII_08_noesy1d_091217.cnx	BMII	8.1164e-05	4.0916e-05	-2.2638e-05	4.02e-06	3.0344e-05	3.3898e-05	2.5426e-05	2.1483e-05	-1.7416e-05	-4.0967e-05	5.2496e-05	0.0001713	0.00021554	0.00014503	9.142e-05	0.00010457	0.00013852	0.00013067	0.00011186	9.5765e-05	3.7313e-05	-9.6112e-05	-0.00024585	-0.00027569	-0.00014632	1.2975e-05	4.9347e-05	7.1062e-05	0.00010919	0.00011797	0.00011465	0.00010967	7.5028e-05	3.3311e-05	6.3756e-05	0.0001469	0.00023798	0.00030155	0.00034647	0.0003805	0.00033671	0.00027462	0.00022671	0.00011467	4.0692e-05	9.29e-06	-5.48e-06	-6.7734e-05
BMII_09_noesy1d_091217.cnx	BMII	0.00013383	7.8274e-05	3.3066e-05	-1.934e-05	-6.9327e-05	-9.4141e-05	-0.00011585	-0.0001401	-0.00013418	-4.439e-05	3.4618e-05	5.4637e-05	4.4691e-05	7.2799e-05	9.2913e-05	6.1387e-05	2.705e-05	1.8211e-05	4.0745e-05	4.2971e-05	3.4707e-05	-7.57e-06	2.4008e-05	8.6907e-05	0.00014669	0.00019307	0.00025248	0.00023739	0.0002018	0.0001965	0.00016808	0.00014852	0.00016148	0.00020041	0.00020663	0.00023868	0.00028864	0.00028803	0.0001975	0.00012092	0.000104	0.00013358	6.7225e-05	4.6733e-05	8.3911e-05	0.00014814	0.00020975	0.00020706
BMII_10_noesy1d_091217.cnx	BMII	0.00016264	5.3974e-05	-2.5011e-05	6.6955e-05	0.00011628	5.6908e-05	5.1019e-05	6.1929e-05	7.0799e-05	8.7223e-05	0.00011107	0.00013316	9.4051e-05	5.6473e-05	-5.37e-06	-5.7696e-05	-3.7755e-05	6.8151e-05	0.00014269	0.00010154	5.3758e-05	0.00012797	0.00014674	9.2643e-05	0.00010846	0.00014703	0.00012779	2.8375e-05	-4.1e-07	4.4414e-05	6.2259e-05	0.00011934	0.00012342	9.6145e-05	7.6922e-05	5.12e-08	-1.0183e-05	1.7999e-05	-4.1152e-05	-0.00014844	-0.0001425	-7.1941e-05	-3.3457e-05	-7.9882e-05	-0.00012687	-7.8088e-05	-1.0039e-05	6.5909e-05
BMII_11_noesy1d_091217.cnx	BMII	0.00011081	6.9194e-05	2.4128e-05	5.35e-06	1.2696e-05	3.8794e-05	2.6832e-05	-3.0154e-05	-5.7957e-05	-6.5015e-05	-6.634e-05	-1.6051e-05	-3.4323e-05	-3.0109e-05	1.6949e-05	2.6513e-05	7.86e-06	-4.4994e-05	-0.00014475	-0.00018488	-0.0001072	-4.2373e-05	-7.9662e-05	-5.8621e-05	2.612e-05	5.1742e-05	6.4969e-05	4.3109e-05	-7.885e-06	-8.44e-06	2.1643e-05	-1.3836e-05	9.07e-06	4.741e-05	9.2707e-05	5.7582e-05	-7.28e-06	-1.0092e-05	2.9079e-05	2.6405e-05	-2.5133e-05	-6.7882e-05	-8.0251e-05	-5.652e-05	-7.3e-06	3.6301e-05	6.8204e-05	5.2564e-05
IM_01_noesy1d_091217.cnx	IM	-2.332e-05	-6.99e-06	6.3e-06	5.6942e-05	0.00014749	0.00026139	0.00028783	0.0002037	0.0001354	0.00010318	5.9252e-05	4.3369e-05	9.36e-06	-9.8232e-05	-0.00011442	-5.4831e-05	1.75e-06	1.2859e-05	2.6028e-05	4.9185e-05	8.1337e-05	8.09e-05	8.154e-05	6.337e-05	9.8075e-05	7.7905e-05	9.2081e-05	0.00012417	8.3484e-05	3.6804e-05	-3.31e-06	4.6009e-05	9.0126e-05	4.0713e-05	2.0238e-05	6.9614e-05	0.00014783	0.00017864	0.00016596	0.00013142	5.0533e-05	-3.5802e-05	-1.6064e-05	6.1083e-05	7.1122e-05	2.2921e-05	1.5127e-05	2.6162e-05
IM_02_noesy1d_091217.cnx	IM	-9.2326e-05	-0.00010515	-0.00013823	-0.00014087	-4.0721e-05	6.2976e-05	0.00014847	0.00021735	0.000129	8.8505e-05	7.9586e-05	5.6165e-05	0.00017142	0.00030409	0.00035341	0.00032922	0.00025118	0.00014087	7.6716e-05	6.4082e-05	4.2561e-05	1.6246e-05	6.011e-05	7.8847e-05	-8.86e-07	-9.13e-06	3.1537e-05	2.3882e-05	6.5565e-05	7.814e-05	7.9701e-05	0.00015525	0.00014864	6.1345e-05	-7.59e-06	-4.743e-05	-5.4943e-05	-4.4764e-05	-4.1597e-05	-0.0001303	-0.00016889	-0.00012947	-0.00011636	-0.000179	-0.0001841	-0.00018976	-0.00020974	-0.00020966
IM_03_noesy1d_091217.cnx	IM	-5.4916e-05	-9.1865e-05	-0.00010418	-0.0001019	-4.2403e-05	-2.53e-06	-1.7682e-05	-3.5232e-05	-6.0608e-05	-0.0001238	-0.00010565	-4.4418e-05	-3.551e-05	-4.5695e-05	6.8961e-05	8.7861e-05	4.8824e-05	5.3733e-05	5.5392e-05	3.4736e-05	5.2631e-05	0.00013496	0.00018997	8.1832e-05	-5.0609e-05	-0.0001075	2.5e-06	0.00016105	0.00023534	0.0002488	0.00018135	0.00016953	0.00022557	0.00030979	0.00035581	0.00031962	0.00019997	0.00010437	0.00010745	6.5382e-05	3.4188e-05	-6.7786e-05	-0.00010765	-4.1035e-05	3.0155e-05	8.5194e-05	0.00014833	0.00017599
IM_04_noesy1d_091217.cnx	IM	6.3822e-05	9.5199e-05	0.00013092	0.00014117	9.7026e-05	5.8243e-05	5.4269e-05	5.2538e-05	6.1935e-05	3.2484e-05	-1.4651e-05	-2.7819e-05	-2.2686e-05	-4.5571e-05	-2.3973e-05	2.3708e-05	3.4937e-05	1.09e-07	-1.4e-06	3.98e-06	1.4332e-05	3.54e-06	-3.1486e-05	-5.6549e-05	-8.3221e-05	-9.8089e-05	-8.1207e-05	-2.9534e-05	2.5827e-05	5.028e-05	6.0767e-05	4.9789e-05	3.2436e-05	4.627e-05	1.1953e-05	-4.394e-05	-5.0001e-05	-5.1885e-05	-8.4942e-05	-8.1394e-05	-6.3244e-05	-1.9677e-05	1.9378e-05	2.1555e-05	2.59e-07	-7.2667e-05	-0.00013623	-0.00013638
IM_05_noesy1d_091217.cnx	IM	-2.4011e-05	-4.0131e-05	-7.5034e-05	-5.3548e-05	-1.7503e-05	2.7497e-05	0.00010412	0.00014432	0.00013518	6.8216e-05	5.85e-06	-3.2503e-05	-7.0386e-05	-7.3433e-05	-2.63e-06	5.2948e-05	4.3521e-05	2.438e-05	5.7232e-05	0.00011055	0.00014346	0.00011188	6.9343e-05	4.5835e-05	7.77e-06	-7.42e-06	1.8382e-05	3.9261e-05	3.7504e-05	2.29e-07	-5.3208e-05	-6.061e-05	3.9e-06	6.5461e-05	8.2548e-05	8.5851e-05	3.5989e-05	-1.086e-05	-4.52e-06	4.19e-06	1.0676e-05	3.375e-05	7.724e-05	8.9078e-05	6.6455e-05	6.837e-05	7.6032e-05	6.9535e-05
IM_06_noesy1d_091217.cnx	IM	1.56e-05	-5.0598e-05	-6.9193e-05	-5.2645e-05	-2.5479e-05	-4.14e-08	5.2697e-05	6.3256e-05	5.7331e-05	4.2872e-05	2.7331e-05	4.7148e-05	5.0198e-05	1.8499e-05	-4.1637e-05	-9.4204e-05	-7.404e-05	-4.8279e-05	-4.6761e-05	-4.2433e-05	-2.595e-05	2.7754e-05	5.9111e-05	4.0864e-05	6.8812e-05	0.00010172	9.951e-05	5.7681e-05	1.4919e-05	3.2786e-05	9.9854e-05	0.0001263	0.00011354	9.3171e-05	1.6706e-05	-3.3234e-05	-4.8918e-05	-7.3261e-05	-4.0377e-05	-6.65e-06	-8.54e-07	5.376e-05	7.9023e-05	0.00010978	0.00012261	0.00012856	0.00013326	0.00013363
IM_07_noesy1d_091217.cnx	IM	0.00017897	0.00020016	0.00017684	0.00022165	0.00021048	0.00013766	0.00012789	0.00018869	0.00020658	0.00011494	7.04e-06	-1.1448e-05	2.4131e-05	6.2211e-05	0.00011481	0.00011106	7.1663e-05	3.6119e-05	-5.5468e-05	-0.00011384	-0.00017529	-0.00024238	-0.00019744	-9.7822e-05	-1.392e-05	5.0015e-05	8.7276e-05	3.6802e-05	-1.099e-05	-9.39e-06	3.5754e-05	7.18e-06	-8.12e-06	3.3701e-05	7.5189e-05	9.2864e-05	0.00010765	5.4885e-05	3.5214e-05	3.4419e-05	5.6545e-05	2.4317e-05	-7.8803e-05	-6.5818e-05	-1.1503e-05	6.9951e-05	0.00015637	0.00011574
IM_08_noesy1d_091217.cnx	IM	0.00011857	7.0875e-05	6.2234e-05	8.3793e-05	9.0938e-05	6.0518e-05	3.3335e-05	6.7414e-05	7.2796e-05	3.062e-05	4.2674e-05	2.4549e-05	-1.9368e-05	-2.4952e-05	-4.78e-06	5.5277e-05	9.9432e-05	0.00013465	0.00017223	0.00014364	8.8871e-05	7.3413e-05	5.3513e-05	1.2761e-05	2.2449e-05	5.3072e-05	4.3202e-05	4.4413e-05	4.3685e-05	-1.0813e-05	-2.5099e-05	-8.1e-06	-4.08e-06	-1.4801e-05	6.07e-06	5.0946e-05	5.8845e-05	5.8438e-05	5.5949e-05	6.4527e-05	4.8839e-05	2.5005e-05	2.9126e-05	6.92e-06	-6.05e-06	9.8e-06	2.72e-06	-1.0981e-05
IM_09_noesy1d_091217.cnx	IM	-5.87e-06	-7.4319e-05	-9.8683e-05	-1.2853e-05	8.3901e-05	0.00011243	0.00010208	0.00012201	0.00010829	5.7649e-05	7.76e-06	-3.1867e-05	-8.5275e-05	-0.00012275	-0.00011557	-7.556e-05	-7.7671e-05	-8.1822e-05	-5.1895e-05	3.0477e-05	7.735e-05	6.549e-05	-3.3039e-05	-0.00013954	-0.00014575	-9.9841e-05	-8.7004e-05	-7.8771e-05	-6.3434e-05	1.34e-06	1.6334e-05	-1.802e-05	4.03e-06	3.1874e-05	8.38e-06	2.8404e-05	4.1378e-05	-3.99e-06	-6.1477e-05	1.96e-08	0.00011039	0.00011615	4.1687e-05	-1.5521e-05	-7.4376e-05	-0.00015288	-0.00022438	-0.00024025
IM_10_noesy1d_091217.cnx	IM	-1.1502e-05	3.7427e-05	6.2318e-05	2.1385e-05	-9.36e-06	1.437e-05	6.6076e-05	0.00011444	8.7113e-05	0.00011392	0.00012021	0.00012894	0.00010552	0.00010549	0.0001012	6.9709e-05	4.2021e-05	2.2768e-05	7.46e-06	1.6504e-05	1.1671e-05	2.1092e-05	4.1665e-05	5.7982e-05	6.5852e-05	2.1018e-05	-4.3468e-05	-5.5163e-05	-5.3155e-05	-1.8629e-05	3.7198e-05	5.6163e-05	6.3246e-05	5.5664e-05	5.7806e-05	7.9583e-05	6.1682e-05	-1.61e-06	-6.25e-06	-3.02e-06	3.0225e-05	3.6616e-05	3.0683e-05	4.6027e-05	1.2862e-05	-2.1726e-05	8.13e-06	4.0641e-05
IM_11_noesy1d_091217.cnx	IM	-2.9849e-05	-5.9626e-05	-6.9628e-05	-6.9589e-05	-4.0462e-05	1.7426e-05	3.4844e-05	2.0918e-05	2.9372e-05	8.0116e-05	9.5321e-05	4.2642e-05	3.3755e-05	5.723e-05	3.1602e-05	3.93e-06	-6.439e-06	-7.74e-06	5.43e-06	2.5752e-05	1.7126e-05	-9.26e-07	2.2263e-05	5.9329e-05	3.7976e-05	1.224e-05	2.7515e-05	4.4486e-05	3.3277e-05	4.4905e-05	7.8476e-05	0.00011294	0.00012529	0.00011314	0.00010481	6.7086e-05	2.1835e-05	-9.54e-07	1.3204e-05	-8.534e-06	-2.3563e-05	-1.9085e-05	-1.2845e-05	-5.0628e-05	-7.4001e-05	-5.3364e-05	-4.5081e-05	-4.0325e-05
PMI_01_noesy1d_091217.cnx	PMI	-7.8805e-05	-6.6324e-05	-4.4965e-05	-3.3866e-05	-5.5269e-05	-7.3242e-05	-6.374e-05	-3.5858e-05	-1.8668e-05	-1.56e-06	1.9446e-05	2.4704e-05	1.899e-05	2.9506e-05	4.1931e-05	2.9717e-05	1.9439e-05	1.8002e-05	2.2386e-05	3.3628e-05	2.6803e-05	-2.22e-05	-4.384e-05	-1.9801e-05	-1.3442e-05	-1.4447e-05	-5.546e-06	-7.6e-07	1.526e-05	2.3483e-05	2.1475e-05	2.045e-05	2.177e-06	-1.5359e-05	-1.9017e-05	5.41e-07	2.84e-06	-3.24e-06	1.4869e-05	3.3672e-05	4.5799e-05	4.537e-05	7.69e-06	1.1625e-05	2.6965e-05	3.223e-05	2.6356e-05	6.25e-06
PMI_02_noesy1d_091217.cnx	PMI	-5.8553e-05	-8.6474e-05	-8.9523e-05	-9.4838e-05	-0.00011164	-9.4747e-05	-2.5562e-05	7.93e-06	-9.95e-06	-7.96e-06	-1.0226e-05	-2.2434e-05	-4.43e-06	-1.8849e-05	-4.4323e-05	-4.6019e-05	-6.6528e-05	-5.9641e-05	-9.71e-06	1.3827e-05	-1.84e-05	-4.32e-05	-4.6599e-05	-5.1174e-05	-6.2772e-05	-6.4863e-05	-9.1604e-05	-0.00010606	-8.8825e-05	-5.7136e-05	-4.9917e-05	-6.5044e-05	-9.1475e-05	-0.00011735	-0.00011609	-0.00013545	-0.0001877	-0.00018298	-0.00015398	-0.00012975	-0.00011786	-0.00014716	-0.00019806	-0.00018475	-0.00011952	-5.7356e-05	8.32e-06	6.5546e-05
PMI_03_noesy1d_091217.cnx	PMI	1.1543e-05	1.36e-06	1.6575e-05	4.7973e-05	6.7848e-05	6.702e-05	6.1175e-05	4.9882e-05	4.1535e-05	4.8637e-05	5.6938e-05	4.9241e-05	3.3213e-05	1.163e-05	-3.64e-06	-5.54e-06	1.92e-06	2.5913e-05	4.2861e-05	3.48e-05	-3.618e-06	-3.1825e-05	-1.0623e-05	3.5013e-05	6.7954e-05	7.4658e-05	7.4708e-05	5.463e-05	4.1694e-05	5.2966e-05	6.3165e-05	5.5655e-05	3.7659e-05	3.2773e-05	4.7449e-05	4.2654e-05	5.4757e-05	7.1694e-05	6.5231e-05	6.1664e-05	4.9317e-05	3.2576e-05	1.2136e-05	-1.1013e-05	-3.3008e-05	-4.296e-05	-2.358e-05	-1.5227e-05
PMI_04_noesy1d_091217.cnx	PMI	5.7486e-05	5.9174e-05	1.7573e-05	9.81e-06	-6.38e-06	2.5212e-05	4.4601e-05	2.2424e-05	8.41e-06	7e-06	-2.2349e-05	-3.0475e-05	-1.9513e-05	-8.68e-06	9.471e-06	8.25e-06	8.42e-07	1.44e-07	-2.5807e-05	-3.704e-05	1.4961e-05	7.5581e-05	9.1988e-05	8.8325e-05	4.5021e-05	3.7128e-05	6.694e-05	0.00011161	0.00012711	0.00011896	0.00014211	0.0001591	0.00012168	3.9438e-05	-5.436e-05	-8.0422e-05	-7.0143e-05	-4.0528e-05	-2.3773e-05	-3.6818e-05	-3.0157e-05	3.42e-06	7.79e-06	-1.2586e-05	-5.88e-06	-1.681e-05	-8.15e-06	4.6969e-05
PMI_05_noesy1d_091217.cnx	PMI	-2.798e-05	9.12e-06	4.87e-05	7.7283e-05	6.9537e-05	2.0066e-05	-4.2859e-05	-6.3922e-05	-6.0284e-05	-4.6828e-05	1.44e-06	3.8252e-05	1.0844e-05	-2.1877e-05	-2.1614e-05	-1.1023e-05	-2.8037e-05	-1.815e-05	8.95e-06	1.7039e-05	3.49e-06	-2.1948e-05	-2.064e-05	-1.6359e-05	-2.1876e-05	-3.6246e-05	-3.1312e-05	-5e-06	4.88e-06	2e-06	-2.1653e-05	-1.0217e-05	-2.91e-06	-3.3338e-05	-6.4837e-05	-6.4139e-05	-3.2764e-05	-1.5042e-05	-6.33e-06	-2.78e-07	-9.02e-06	-8.86e-07	1.9764e-05	3.5435e-05	1.1607e-05	-1.7002e-05	-1.3854e-05	-4.71e-06
PMI_06_noesy1d_091217.cnx	PMI	4.3484e-05	4.5251e-05	4.27e-05	4.4379e-05	3.6542e-05	6.84e-06	-1.6403e-05	2.33e-07	1.9495e-05	2.9303e-05	3.8169e-05	3.539e-05	1.7652e-05	4.663e-06	2.54e-06	1.2428e-05	2.1443e-05	2.5636e-05	4.1047e-05	4.8243e-05	4.6537e-05	2.9405e-05	5.65e-06	-7.88e-07	3.97e-06	1.7164e-05	2.1629e-05	1.3549e-05	2.1279e-05	3.5123e-05	3.0122e-05	2.0871e-05	2.6563e-05	4.5817e-05	3.8466e-05	7.22e-06	-7.59e-06	-2.4081e-05	-5.5071e-05	-4.6681e-05	-2.5663e-05	-3.5031e-05	-4.7669e-05	-2.481e-05	-2.4e-06	1.35e-06	-1.207e-05	-1.8609e-05
PMI_07_noesy1d_091217.cnx	PMI	-0.00013971	-0.00011254	-0.00011073	-0.00012111	-0.00010451	-8.3776e-05	-4.5249e-05	2.1284e-05	6.8156e-05	8.9568e-05	7.6189e-05	6.594e-05	1.2435e-05	-4.214e-05	-4.313e-05	1.87e-06	5.0755e-05	6.2646e-05	2.0007e-05	-1.2093e-05	-4.9109e-05	-8.4459e-05	-8.9743e-05	-3.4694e-05	1.3194e-05	5.4236e-05	8.8023e-05	0.0001153	0.00010449	7.6752e-05	4.4096e-05	-3.8034e-05	-6.0041e-05	-1.9439e-05	-4.1018e-05	-9.628e-05	-2.4997e-05	6.6833e-05	0.00010777	0.00010518	9.7568e-05	8.6982e-05	4.0873e-05	1.5811e-05	-1.3044e-05	-2.6141e-05	-4.5713e-05	-3.4875e-05
PMI_08_noesy1d_091217.cnx	PMI	7.6132e-05	0.00010049	0.00011568	0.0001356	9.7781e-05	2.4295e-05	-3.1549e-05	-4.8772e-05	-2.9332e-05	1.9686e-05	5.4437e-05	4.878e-05	5.0513e-05	1.7626e-05	-1.1485e-05	-4.4089e-05	-4.8632e-05	-3.0531e-05	-1.8544e-05	1.4707e-05	8.4965e-05	0.0001507	0.00022411	0.00022013	0.00012999	6.9056e-05	6.0394e-05	2.1998e-05	4.8503e-05	0.00014388	0.0002164	0.00018816	0.00014024	0.00011747	0.00010844	7.6111e-05	3.23e-06	-3.1505e-05	-6.4265e-05	-7.0714e-05	-5.6362e-05	-5.8561e-05	6.83e-06	3.0107e-05	2.56e-06	4.41e-06	4.9853e-05	8.5473e-05
PMI_09_noesy1d_091217.cnx	PMI	1.4739e-05	1.6768e-05	3.0726e-05	3.5632e-05	2.0526e-05	-3.44e-06	-2.5799e-05	-6.3633e-05	-3.1062e-05	-2.2318e-05	1.6806e-05	6.0676e-05	9.4809e-05	0.00011638	5.6173e-05	3.5958e-05	-3.22e-06	1.1044e-05	8.5099e-05	0.000153	0.00020676	0.00020904	0.00014659	8.0726e-05	0.00013704	0.00018678	9.9692e-05	1.1565e-05	-1.7651e-05	-4.2713e-05	-8.6157e-05	-8.4522e-05	-6.0005e-05	-0.00010506	-4.1741e-05	2.6505e-05	-2.5004e-05	-5.686e-05	9.73e-06	3.8137e-05	2.0685e-05	-7.92e-06	2.367e-05	9.1429e-05	0.00012308	9.1735e-05	1.1833e-05	-7.53e-06
PMI_10_noesy1d_091217.cnx	PMI	3.5235e-05	7.8224e-05	-1.0065e-05	-1.1e-06	-1.5545e-05	3.7141e-05	0.00010155	9.3108e-05	4.4303e-05	5.3705e-05	5.2135e-05	1.1152e-05	-6.8789e-05	-4.3167e-05	1.2969e-05	2.29e-06	-5.4709e-05	-4.8356e-05	-3.43e-06	4.4498e-05	-7.81e-06	-0.00013231	-0.00022131	-0.00023085	-0.00014806	-0.00016825	-0.00021496	-0.00020843	-0.00018771	-8.1336e-05	0.00014618	0.00024857	0.00020308	0.00014655	0.00012424	0.00014026	0.00017211	0.00011198	0.00011937	0.00010769	8.8177e-05	1.6081e-05	-4.9222e-05	-6.4199e-05	-6.1169e-05	-9.2645e-05	-0.00011445	-8.3937e-05
PMI_11_noesy1d_091217.cnx	PMI	-2.2178e-05	2.8127e-05	7.389e-05	8.4091e-05	8.5153e-05	-4.11e-06	-8.026e-05	-5.8583e-05	-4.1041e-05	3.3952e-05	7.6605e-05	-2.4012e-05	-0.00015014	-0.0002077	-0.00026602	-0.00033211	-0.00025157	-0.00025034	-0.00025965	-0.00026259	-0.00022996	-0.00016071	-9.54e-06	6.4623e-05	2e-06	-9.6833e-05	-0.000169	-0.00010667	3.5339e-05	8.2713e-05	0.00015443	0.00022412	0.00022772	0.00018689	0.000122	3.3613e-05	-6.394e-05	-0.00012624	-0.00013446	-7.7324e-05	4.65e-06	0.0001331	0.00027545	0.00028554	0.00013889	-1.22e-06	-7.3758e-05	-0.00013922
PMII_01_noesy1d_091217.cnx	PMII	0.00017083	-7.447e-06	-0.00011035	-8.9846e-05	-3.5893e-05	2.235e-05	9.2714e-05	4.9948e-05	-2.3646e-05	2.6993e-05	3.8945e-05	0.00011202	0.00012733	7.7868e-05	5.8823e-05	5.6279e-05	0.00010357	5.5607e-05	1.8436e-05	6.687e-05	9.7821e-05	8.4098e-05	1.9227e-05	2.9254e-05	2.9358e-05	4.5755e-05	0.00013033	0.00015019	0.00016655	0.00010189	4.7344e-05	5.633e-05	4.1765e-05	-8.2806e-05	-0.00010842	-1.42e-06	5.4178e-05	7.5555e-05	8.2491e-05	4.919e-05	7.1036e-05	0.00010316	4.4013e-05	-3.9466e-05	-5.629e-05	-6.9678e-05	-1.5845e-05	0.00011799
PMII_02_noesy1d_091217.cnx	PMII	-9.8806e-05	-0.00021263	-0.00030468	-0.00029809	-0.00015053	-1.27e-06	4.0954e-05	7.2759e-05	3.6604e-05	-4.97e-06	2.0553e-05	5.6791e-05	1.0226e-05	-5.976e-05	-0.00010181	-4.8231e-05	1.2e-06	3.0993e-05	0.00011478	0.00010252	4.2517e-05	-2.35e-06	-0.0001584	-0.00022721	-0.00017897	-0.00010687	-7.4659e-05	-4.6002e-05	-1.1526e-05	-1.3647e-05	-5.3892e-05	-0.00013859	-0.00020775	-9.4034e-05	8.5062e-05	0.0002725	0.00018152	-0.00011287	-0.00028934	-0.00024949	-0.00011702	-3.4707e-05	3.0934e-05	0.00014127	0.00023826	0.00017569	6.953e-05	-4.7952e-05
PMII_03_noesy1d_091217.cnx	PMII	6.44e-06	-0.00010206	-0.00024704	-0.00017066	-3.9178e-05	4.8228e-05	-4.5672e-05	-0.00020283	-0.00027691	-0.00016966	-6.8711e-05	-1.1841e-05	-2.547e-05	-6.1839e-05	-2.3057e-05	3.981e-06	0.00010591	0.00013296	0.0002327	0.00030353	0.00013523	-0.0001208	-0.00017308	-5.1413e-05	-7.2797e-05	-9.2395e-05	0.00013159	0.00033064	0.00023194	9.0606e-05	0.00012247	0.0001978	0.00025719	0.00026956	0.00031338	0.00030338	0.00022554	8.8663e-05	2.2331e-05	-0.00015332	-0.00025531	-0.00012594	-2.6795e-05	-7.3962e-05	-0.00010037	-7.4438e-05	1.4162e-05	9.5641e-05
PMII_04_noesy1d_091217.cnx	PMII	0.0002438	0.00073479	0.00080177	0.00058096	0.00040774	0.00039079	0.00041759	0.00033042	0.00029045	0.00034107	0.00050141	0.00059694	0.00044251	0.00018007	3.7345e-05	7.1647e-05	-5.5548e-05	-0.00019104	-0.00012358	-8.1923e-05	4.31e-06	0.00022551	0.0003453	0.00018631	7.3554e-05	0.00021502	0.00021952	8.4288e-05	5.1212e-05	0.00014391	0.00013356	0.00011126	0.0002861	0.00034279	0.00028082	0.00023275	0.00016262	0.00025923	0.00032067	0.0003896	0.00036599	0.00020555	7.9311e-05	1.3284e-05	-8.3939e-05	-0.00025736	-0.00024466	-0.00021818
PMII_05_noesy1d_091217.cnx	PMII	9.19e-06	-5.1169e-05	-0.00013251	-0.00018345	-0.00023357	-0.00023819	-0.00029902	-0.00035906	-0.00033194	-0.00035808	-0.0003921	-0.00032647	-0.00033885	-0.00033913	-0.00036897	-0.00036039	-0.00035411	-0.00051907	-0.00074978	-0.00079202	-0.00065936	-0.00049607	-0.00035337	-0.00022804	-0.00026051	-0.0003093	-0.00024612	-6.1976e-05	7.1795e-05	3.4729e-05	0.00014318	0.000328	0.00024958	6.484e-05	1.673e-05	2.0847e-05	6.4265e-05	0.00021236	0.00023297	0.00013551	2.8225e-05	-0.00016065	-0.00031918	-0.00026517	-0.00013367	-0.00015651	-0.00027066	-0.00035402
PMII_06_noesy1d_091217.cnx	PMII	0.00014821	0.00017977	0.00020219	0.00010367	8.5278e-05	9.8133e-05	6.6187e-05	6.1905e-05	1.37e-06	-9.4626e-05	-4.1939e-05	3.7742e-05	6.46e-06	-5.4317e-05	-9.4461e-05	-0.00010258	-7.6091e-05	-3.3213e-05	-6.8347e-05	-6.3013e-05	-7.12e-05	-0.00012179	-0.00015879	-0.00017354	-7.3e-05	9.66e-06	-9.47e-06	-2.6757e-05	0.00011218	0.00026625	0.00031872	0.00032818	0.00032362	0.00022003	0.00012125	7.8331e-05	5.8079e-05	2.2049e-05	-1.3083e-05	-2.302e-06	0.00013319	0.00033886	0.00044411	0.00046071	0.00039369	0.00013277	-1.7852e-05	2.1519e-05
PMII_07_noesy1d_091217.cnx	PMII	-0.0002489	-0.0001349	5.7557e-05	0.00023	0.00028954	0.00031316	0.0002394	-4.9423e-05	-0.0002154	-0.00014199	5.0089e-05	9.6595e-05	-0.00012146	-0.00024351	-0.00010792	4.8427e-05	0.00015488	0.00017569	5.6622e-05	-0.00012178	-0.00016448	-6.7753e-05	1.9821e-05	8.8138e-05	-1.0148e-05	-0.00010943	7.3269e-05	0.00013799	7.79e-06	-1.9083e-05	-4.7891e-05	-7.653e-05	0.0001105	0.00020115	0.00022901	0.00020686	0.00010211	6.2979e-05	0.0001169	7.904e-05	6.27e-06	-3.7037e-05	-6.6048e-05	-9.0054e-05	2.95e-06	5.1055e-05	5.8245e-05	9.2049e-05
PMII_08_noesy1d_091217.cnx	PMII	-8.2206e-05	-9.0247e-05	-6.02e-06	0.00014919	0.00021844	0.00014449	9.0019e-05	6.4874e-05	-2.0215e-05	8.3445e-05	0.00019082	0.00026082	0.00025845	0.00014532	0.00011636	5.2773e-05	4.539e-05	6.6416e-05	4.6287e-05	9.5208e-05	0.00012229	0.00033915	0.00048184	0.00037488	0.00031033	0.00030837	0.00027396	0.00012285	-1.2136e-05	1.065e-05	3.0118e-05	-2.7787e-05	-7.3333e-05	-0.00013472	-8.398e-05	2.2195e-05	0.00014385	0.00023671	0.00024481	0.00030534	0.00032753	0.00022333	8.88e-07	-0.0001772	-0.00032681	-0.00035938	-0.00022848	-0.00012788
PMII_09_noesy1d_091217.cnx	PMII	-0.00010809	-0.00024787	-0.00016193	-3.6533e-05	-8.2248e-05	-0.00014639	-0.0001285	-2.1847e-05	2.6476e-05	-2.5008e-05	-5.9684e-05	1.9397e-05	0.0001527	0.00024867	0.00022427	0.00018115	0.00020315	0.00027854	0.00029962	0.00022624	0.0002317	0.00011783	6.9817e-05	0.00012363	0.0001199	0.00010889	5.3344e-05	3.5477e-05	0.00010444	9.1065e-05	0.00010324	9.1214e-05	4.0694e-05	-2.9032e-05	-5.456e-05	4.8757e-05	7.5942e-05	-4.24e-06	2.27e-06	-1.6086e-05	3.344e-05	-2.7592e-05	-0.00019237	-0.00015651	5.2084e-05	0.00016237	0.000198	0.00018154
PMII_10_noesy1d_091217.cnx	PMII	0.00014821	0.00017977	0.00020219	0.00010367	8.5278e-05	9.8133e-05	6.6187e-05	6.1905e-05	1.37e-06	-9.4626e-05	-4.1939e-05	3.7742e-05	6.46e-06	-5.4317e-05	-9.4461e-05	-0.00010258	-7.6091e-05	-3.3213e-05	-6.8347e-05	-6.3013e-05	-7.12e-05	-0.00012179	-0.00015879	-0.00017354	-7.3e-05	9.66e-06	-9.47e-06	-2.6757e-05	0.00011218	0.00026625	0.00031872	0.00032818	0.00032362	0.00022003	0.00012125	7.8331e-05	5.8079e-05	2.2049e-05	-1.3083e-05	-2.302e-06	0.00013319	0.00033886	0.00044411	0.00046071	0.00039369	0.00013277	-1.7852e-05	2.1519e-05
[truncated: 206 more columns]
